# Supplementary material for: Effects of Tibetan Singing Bowl Intervention on Psychological and Physiological Health in Adults: A Systematic Review
Source: Healthcare (Basel). 2025 Aug 14;13(16):2002. doi: 10.3390/healthcare13162002 (PMC12385955; doi:10.3390/healthcare13162002)
Supplement: Supplementary file 1 [file healthcare-13-02002-s001.zip]

Archive with 1 entries (1 files):
- healthcare-3713201-supplementary.pdf
